# Supplementary material for: ﻿Going deeper and further: a range and depth extension for the deep-sea feather star Paratelecrinuscubensis (Carpenter, 1881) (Comatulida, Atelecrinidae), first record from the Western Pacific
Source: Zookeys. 2023 Nov 15;1184:103–13. doi: 10.3897/zookeys.1184.110577 (PMC10836655; doi:10.3897/zookeys.1184.110577)
Supplement: XML Treatment for Paratelecrinus [file zookeys.1184.110577-treatment1.xml]

<!DOCTYPE tp:taxon-treatment
  PUBLIC "-//TaxonX//DTD Taxonomic Treatment Publishing DTD v0 20100105//EN" "tax-treatment-NSO.dtd">
<tp:taxon-treatment xmlns:tp="http://www.plazi.org/taxpub"><tp:treatment-meta><kwd-group><label>Taxon classification</label><kwd>
                <named-content content-type="kingdom">Animalia</named-content>
              </kwd><kwd>
                <named-content content-type="order">Comatulida</named-content>
              </kwd><kwd>
                <named-content content-type="family">Atelecrinidae</named-content>
              </kwd></kwd-group><mixed-citation publication-type="journal"><person-group><name><surname>Mei</surname><given-names>Zijie</given-names></name><name><surname>Sha</surname><given-names>Zhongli</given-names></name><name><surname>Sun</surname><given-names>Shao’e</given-names></name></person-group><article-title>﻿Going deeper and further: a range and depth extension for the deep-sea feather star <italic><tp:taxon-name><tp:taxon-name-part taxon-name-part-type="genus" reg="Paratelecrinus">Paratelecrinus</tp:taxon-name-part><tp:taxon-name-part taxon-name-part-type="species" reg="cubensis">cubensis</tp:taxon-name-part></tp:taxon-name></italic> (Carpenter, 1881) (<tp:taxon-name><tp:taxon-name-part taxon-name-part-type="order">Comatulida</tp:taxon-name-part></tp:taxon-name>, <tp:taxon-name><tp:taxon-name-part taxon-name-part-type="family">Atelecrinidae</tp:taxon-name-part></tp:taxon-name>), first record from the Western Pacific</article-title><source>Zookeys</source><day>15</day><month>11</month><year>2023</year><volume>1184</volume><fpage>103</fpage><lpage>113</lpage><pub-id pub-id-type="doi">10.3897/zookeys.1184.110577</pub-id></mixed-citation></tp:treatment-meta><tp:nomenclature><label>﻿Genus</label><tp:taxon-name>
              <object-id xmlns:xlink="http://www.w3.org/1999/xlink" content-type="arpha" xlink:type="simple">35F16CC7-8CCC-5309-9BDC-234CF04102B2</object-id>
              <tp:taxon-name-part taxon-name-part-type="genus" reg="Paratelecrinus">Paratelecrinus</tp:taxon-name-part>
            </tp:taxon-name><tp:taxon-authority>Messing, 2013</tp:taxon-authority><tp:nomenclature-citation-list><tp:nomenclature-citation><tp:taxon-name>
                  <tp:taxon-name-part taxon-name-part-type="genus" reg="Paratelecrinus">Paratelecrinus</tp:taxon-name-part>
                  <tp:taxon-name-part taxon-name-part-type="species" reg="cubensis">cubensis</tp:taxon-name-part>
                </tp:taxon-name><comment>(Carpenter, 1881).</comment></tp:nomenclature-citation><tp:nomenclature-citation><tp:taxon-name>
                  <tp:taxon-name-part taxon-name-part-type="genus" reg="Antedon">Antedon</tp:taxon-name-part>
                  <tp:taxon-name-part taxon-name-part-type="species" reg="cubensis">cubensis</tp:taxon-name-part>
                </tp:taxon-name><comment>: Pourtalès 1869: 356 (in part); 1878: 214–215 (in part).</comment></tp:nomenclature-citation><tp:nomenclature-citation><tp:taxon-name>
                  <tp:taxon-name-part taxon-name-part-type="genus" reg="Atelecrinus">Atelecrinus</tp:taxon-name-part>
                  <tp:taxon-name-part taxon-name-part-type="species" reg="cubensis">cubensis</tp:taxon-name-part>
                </tp:taxon-name><comment>Carpenter, 1881: 15–19, pl. 1 fig. 7; 1882: 491–492; 1888: 70–72. A.H. Clark 1907: 155. Hartlaub 1912: 281, 386, 484, pl. 14, figs 3, 8, 9.</comment></tp:nomenclature-citation><tp:nomenclature-citation><tp:taxon-name>
                  <tp:taxon-name-part taxon-name-part-type="genus" reg="Atelecrinus">Atelecrinus</tp:taxon-name-part>
                  <tp:taxon-name-part taxon-name-part-type="species" reg="pourtalesi">pourtalesi</tp:taxon-name-part>
                </tp:taxon-name><comment>: A.H. Clark 1907: 4. H.L. Clark 1941: 13.</comment></tp:nomenclature-citation><tp:nomenclature-citation><tp:taxon-name>
                  <tp:taxon-name-part taxon-name-part-type="genus" reg="Atelecrinus">Atelecrinus</tp:taxon-name-part>
                  <tp:taxon-name-part taxon-name-part-type="species" reg="balanoides">balanoides</tp:taxon-name-part>
                </tp:taxon-name><comment>: A.H. Clark and A.M Clark 1967: 819, 823–831 (in part).</comment></tp:nomenclature-citation><tp:nomenclature-citation><tp:taxon-name>
                  <tp:taxon-name-part taxon-name-part-type="genus" reg="Paratelecrinus">Paratelecrinus</tp:taxon-name-part>
                  <tp:taxon-name-part taxon-name-part-type="species" reg="cubensis">cubensis</tp:taxon-name-part>
                </tp:taxon-name><comment>: C.G. <xref ref-type="bibr" rid="B10">Messing 2013</xref>: 22–24, figs 9, 10.</comment></tp:nomenclature-citation></tp:nomenclature-citation-list></tp:nomenclature><tp:treatment-sec sec-type="material" id="SECID0EOFAE"><title>Material examined.</title><p>MBM287771, 1 specimen; Western Pacific, Kocebu Guyot, R/V <italic>KeXue</italic> station FX-Dive177; <named-content xmlns:xlink="http://www.w3.org/1999/xlink" content-type="dwc:verbatimCoordinates" xlink:type="simple"><named-content content-type="geo-json" specific-use="{&#34;type&#34;:&#34;Point&#34;,&#34;coordinates&#34;:[153.143056,17.353889]}" id="NCID0E6FAE" xlink:type="simple">17°21′14″N, 153°08′35″E</named-content></named-content>; 1294 m depth, 11 April 2018, hard substrate.</p></tp:treatment-sec><tp:treatment-sec sec-type="description" id="SECID0EEGAE"><title>Description.</title><p>The middle and distal parts of the rays of the specimen are missing, broken off at IIbr3, IIbr6, and IIbr9 (Fig. <xref ref-type="fig" rid="F2">2</xref>).</p><fig id="F2" position="float" orientation="portrait"><object-id xmlns:xlink="http://www.w3.org/1999/xlink" content-type="doi" xlink:type="simple">10.3897/zookeys.1184.110577.figure2</object-id><object-id xmlns:xlink="http://www.w3.org/1999/xlink" content-type="arpha" xlink:type="simple">C46C7293-AF93-527D-A743-6EA293F0E509</object-id><label>Figure 2.</label><caption><p><italic><tp:taxon-name><tp:taxon-name-part taxon-name-part-type="genus" reg="Paratelecrinus">Paratelecrinus</tp:taxon-name-part><tp:taxon-name-part taxon-name-part-type="species" reg="cubensis">cubensis</tp:taxon-name-part></tp:taxon-name></italic> from Kocebu Guyot, showing the original color. The first “cirri” from the left is a broken part of a distal arm.</p></caption><graphic xmlns:xlink="http://www.w3.org/1999/xlink" xlink:href="zookeys-1184-103_article-110577__-g002.jpg" position="float" orientation="portrait" xlink:type="simple" id="oo_937347.jpg"><uri content-type="original_file" xlink:type="simple">https://binary.pensoft.net/fig/937347</uri></graphic></fig><p>Centrodorsal conical, base diameter 3.0 mm, H/D 1.3; interradial margin with U-shaped depression (Fig. <xref ref-type="fig" rid="F3">3</xref>). Cirrus sockets distributed in 10 columns, with strong fulcral tubercles. Cirri XL, only one complete peripheral cirrus (Fig. <xref ref-type="fig" rid="F4">4b</xref>) 69.1 mm long and with 31 segments; c1–3 short and cirrals gradually increasing in length, with expanded distal ends; c8–c13 longest, L/W 6.7; penultimate cirral squarish, with opposing spine weak or absent, terminal claw curled (Fig. <xref ref-type="fig" rid="F5">5b</xref>). Apical cirrus of 22 segments, 15.0 mm long; c5–c7 longest, L/W 3.4 (Fig. <xref ref-type="fig" rid="F4">4a</xref>).</p><fig id="F3" position="float" orientation="portrait"><object-id xmlns:xlink="http://www.w3.org/1999/xlink" content-type="doi" xlink:type="simple">10.3897/zookeys.1184.110577.figure3</object-id><object-id xmlns:xlink="http://www.w3.org/1999/xlink" content-type="arpha" xlink:type="simple">FA48C70D-06D4-5C35-A884-AC5A624E37DC</object-id><label>Figure 3.</label><caption><p><italic><tp:taxon-name><tp:taxon-name-part taxon-name-part-type="genus" reg="Paratelecrinus">Paratelecrinus</tp:taxon-name-part><tp:taxon-name-part taxon-name-part-type="species" reg="cubensis">cubensis</tp:taxon-name-part></tp:taxon-name></italic> from Kocebu Guyot: Centrodorsal and ray base.</p></caption><graphic xmlns:xlink="http://www.w3.org/1999/xlink" xlink:href="zookeys-1184-103_article-110577__-g003.jpg" position="float" orientation="portrait" xlink:type="simple" id="oo_937348.jpg"><uri content-type="original_file" xlink:type="simple">https://binary.pensoft.net/fig/937348</uri></graphic></fig><fig id="F4" position="float" orientation="portrait"><object-id xmlns:xlink="http://www.w3.org/1999/xlink" content-type="doi" xlink:type="simple">10.3897/zookeys.1184.110577.figure4</object-id><object-id xmlns:xlink="http://www.w3.org/1999/xlink" content-type="arpha" xlink:type="simple">72D15C3C-9BE8-5F03-BEB4-0AE05B7E5711</object-id><label>Figure 4.</label><caption><p><italic><tp:taxon-name><tp:taxon-name-part taxon-name-part-type="genus" reg="Paratelecrinus">Paratelecrinus</tp:taxon-name-part><tp:taxon-name-part taxon-name-part-type="species" reg="cubensis">cubensis</tp:taxon-name-part></tp:taxon-name></italic> from Kocebu Guyot <bold>a</bold> apical cirrus <bold>b</bold> peripheral cirrus.</p></caption><graphic xmlns:xlink="http://www.w3.org/1999/xlink" xlink:href="zookeys-1184-103_article-110577__-g004.jpg" position="float" orientation="portrait" xlink:type="simple" id="oo_937349.jpg"><uri content-type="original_file" xlink:type="simple">https://binary.pensoft.net/fig/937349</uri></graphic></fig><fig id="F5" position="float" orientation="portrait"><object-id xmlns:xlink="http://www.w3.org/1999/xlink" content-type="doi" xlink:type="simple">10.3897/zookeys.1184.110577.figure5</object-id><object-id xmlns:xlink="http://www.w3.org/1999/xlink" content-type="arpha" xlink:type="simple">F3F03774-D75A-5BD4-870A-ABCFE3212E78</object-id><label>Figure 5.</label><caption><p><italic><tp:taxon-name><tp:taxon-name-part taxon-name-part-type="genus" reg="Paratelecrinus">Paratelecrinus</tp:taxon-name-part><tp:taxon-name-part taxon-name-part-type="species" reg="cubensis">cubensis</tp:taxon-name-part></tp:taxon-name></italic> from Kocebu Guyot <bold>a</bold> tips of apical cirrus <bold>b</bold> tips of peripheral cirrus <bold>c</bold> two middle cirrals (upper) and tips of two cirri (middle, lower) (modified from <xref ref-type="bibr" rid="B10">Messing 2013</xref>).</p></caption><graphic xmlns:xlink="http://www.w3.org/1999/xlink" xlink:href="zookeys-1184-103_article-110577__-g005.jpg" position="float" orientation="portrait" xlink:type="simple" id="oo_937350.jpg"><uri content-type="original_file" xlink:type="simple">https://binary.pensoft.net/fig/937350</uri></graphic></fig><p>Basals form a complete ring, separated from centrodorsal by distinct ligamentous bundles, especially interradially; externally visible portion of basals swollen interradially and then narrowing laterally, with a concave lower edge interradially and an overall inverted V-shape (Fig. <xref ref-type="fig" rid="F6">6c</xref>). Radials are very short, W/L 3.2. Lateral margin of radials clearly visible, separating adjacent brachitaxes (Fig. <xref ref-type="fig" rid="F6">6c</xref>).</p><fig id="F6" position="float" orientation="portrait"><object-id xmlns:xlink="http://www.w3.org/1999/xlink" content-type="doi" xlink:type="simple">10.3897/zookeys.1184.110577.figure6</object-id><object-id xmlns:xlink="http://www.w3.org/1999/xlink" content-type="arpha" xlink:type="simple">15801F2C-65AB-5504-AF4F-258BE57C9FCB</object-id><label>Figure 6.</label><caption><p><italic><tp:taxon-name><tp:taxon-name-part taxon-name-part-type="genus" reg="Paratelecrinus">Paratelecrinus</tp:taxon-name-part><tp:taxon-name-part taxon-name-part-type="species" reg="cubensis">cubensis</tp:taxon-name-part></tp:taxon-name></italic> from Kocebu Guyot <bold>a</bold> IBr and IIBr flanges <bold>b</bold> distal arm part <bold>c</bold> basals and radials.</p></caption><graphic xmlns:xlink="http://www.w3.org/1999/xlink" xlink:href="zookeys-1184-103_article-110577__-g006.jpg" position="float" orientation="portrait" xlink:type="simple" id="oo_937351.jpg"><uri content-type="original_file" xlink:type="simple">https://binary.pensoft.net/fig/937351</uri></graphic></fig><p>Arms 10, 2.9–8.3 mm long (Fig. <xref ref-type="fig" rid="F3">3</xref>). First brachitaxes and proximal rays with moderately developed synarthrial tubercles. Ibr1 rectangular, with V-shaped distal margin and thin projections on lateral margins, W/L 2.5. Iax2 rhombic, laterally margin with wing-like flange, lower edge distinctly convex, W/L 1.1. IIbr1, W/L 2.7, outer lateral margin longer and slightly curled inward (Fig. <xref ref-type="fig" rid="F6">6a</xref>). IIbr2, W/L 1.3, irregularly square, outer lateral margin longer, distal margin wider, proximal margin V shaped, with sufficient clearance from adjacent IIbr2. IIbr<sub>3+4</sub> longer interiorly, W/L 1.2, 1.7 mm across. Middle brachials wedge-shaped, W/L 1.8. Distal brachials wedge-shaped and longer than wide, with distal ends slightly raised, W/L 0.6 (Fig. <xref ref-type="fig" rid="F6">6b</xref>). Syzygies at (3+4), (6+7), (9+10).</p></tp:treatment-sec><tp:treatment-sec sec-type="distribution" id="SECID0EGMAE"><title>Distribution.</title><p>Previous records of <italic><tp:taxon-name><tp:taxon-name-part taxon-name-part-type="genus" reg="Paratelecrinus">P.</tp:taxon-name-part><tp:taxon-name-part taxon-name-part-type="species" reg="cubensis">cubensis</tp:taxon-name-part></tp:taxon-name></italic> have been only collected in the deep sea off the Bahamas and Cuba (567–892 m) (<xref ref-type="bibr" rid="B10">Messing 2013</xref>). The current study is the first report of <italic><tp:taxon-name><tp:taxon-name-part taxon-name-part-type="genus" reg="Paratelecrinus">P.</tp:taxon-name-part><tp:taxon-name-part taxon-name-part-type="species" reg="cubensis">cubensis</tp:taxon-name-part></tp:taxon-name></italic> from Kocebu Guyot, which extends the known geographical distribution of this species to the Western Pacific Ocean (Fig. <xref ref-type="fig" rid="F1">1</xref>). Furthermore, the new record is the deepest known observation of <italic><tp:taxon-name><tp:taxon-name-part taxon-name-part-type="genus" reg="Paratelecrinus">P.</tp:taxon-name-part><tp:taxon-name-part taxon-name-part-type="species" reg="cubensis">cubensis</tp:taxon-name-part></tp:taxon-name></italic>; at 1294 m, this observation extends the depth of this feather star beyond 1000 m.</p><p><xref ref-type="bibr" rid="B7">McClain and Hardy (2010)</xref> have suggested that bathymetric gradients may impose limitations on the range of species compared to horizontal distances, and that the geographic distribution of species may be more frequent where water depths are deeper. Based on this hypothesis, the large gap in the geographic distribution of <italic><tp:taxon-name><tp:taxon-name-part taxon-name-part-type="genus" reg="Paratelecrinus">P.</tp:taxon-name-part><tp:taxon-name-part taxon-name-part-type="species" reg="cubensis">cubensis</tp:taxon-name-part></tp:taxon-name></italic> seems reasonable. Furthermore, biodiversity correlates with latitude, showing patterns of tropical peaks and polar declines in species richness (<xref ref-type="bibr" rid="B6">Mannion et al. 2014</xref>). The collection site is consistent with the latitudinal distribution of previous records, which supports the very large geographic distribution of <italic><tp:taxon-name><tp:taxon-name-part taxon-name-part-type="genus" reg="Paratelecrinus">P.</tp:taxon-name-part><tp:taxon-name-part taxon-name-part-type="species" reg="cubensis">cubensis</tp:taxon-name-part></tp:taxon-name></italic>.</p></tp:treatment-sec><tp:treatment-sec><!--Section generated to contain objects referenced in tp:taxon-treatment.--><fig id="F1" position="float" orientation="portrait"><object-id xmlns:xlink="http://www.w3.org/1999/xlink" content-type="doi" xlink:type="simple">10.3897/zookeys.1184.110577.figure1</object-id><object-id xmlns:xlink="http://www.w3.org/1999/xlink" content-type="arpha" xlink:type="simple">E63EC27F-5A65-53FC-8C62-6B7283EBBD4D</object-id><label>Figure 1.</label><caption><p>Location of the new record of <italic><tp:taxon-name><tp:taxon-name-part taxon-name-part-type="genus" reg="Paratelecrinus">Paratelecrinus</tp:taxon-name-part><tp:taxon-name-part taxon-name-part-type="species" reg="cubensis">cubensis</tp:taxon-name-part></tp:taxon-name></italic><bold>a</bold> map showing the Magellan Seamounts (red dot) <bold>b</bold> map showing the collection location (green dot) and the Kocebu Guyot (red dot).</p></caption><graphic xmlns:xlink="http://www.w3.org/1999/xlink" xlink:href="zookeys-1184-103_article-110577__-g001.jpg" position="float" orientation="portrait" xlink:type="simple" id="oo_937346.jpg"><uri content-type="original_file" xlink:type="simple">https://binary.pensoft.net/fig/937346</uri></graphic></fig></tp:treatment-sec><ref-list><ref id="B10"><mixed-citation xmlns:xlink="http://www.w3.org/1999/xlink" xlink:type="simple"><person-group><name name-style="western"><surname>Messing</surname><given-names>CG</given-names></name></person-group> (<year>2013</year>) <article-title>A revision of the genus <italic><tp:taxon-name><tp:taxon-name-part taxon-name-part-type="genus">Atelecrinus</tp:taxon-name-part></tp:taxon-name></italic> PH Carpenter (<tp:taxon-name><tp:taxon-name-part taxon-name-part-type="phylum">Echinodermata</tp:taxon-name-part></tp:taxon-name>: <tp:taxon-name><tp:taxon-name-part taxon-name-part-type="class">Crinoidea</tp:taxon-name-part></tp:taxon-name>).</article-title><source>Zootaxa</source><volume>3681</volume>(<issue>1</issue>): <fpage>1</fpage>–<lpage>43</lpage>. <ext-link xlink:href="10.11646/zootaxa.3681.1.1" ext-link-type="doi" xlink:type="simple">https://doi.org/10.11646/zootaxa.3681.1.1</ext-link></mixed-citation></ref><ref id="B7"><mixed-citation xmlns:xlink="http://www.w3.org/1999/xlink" xlink:type="simple"><person-group><name name-style="western"><surname>McClain</surname><given-names>CR</given-names></name><name name-style="western"><surname>Hardy</surname><given-names>SM</given-names></name></person-group> (<year>2010</year>) <article-title>The dynamics of biogeographic ranges in the deep sea. Proceedings.</article-title><source>Biological Sciences</source><volume>277</volume>(<issue>1700</issue>): <fpage>3533</fpage>–<lpage>3546</lpage>. <ext-link xlink:href="10.1098/rspb.2010.1057" ext-link-type="doi" xlink:type="simple">https://doi.org/10.1098/rspb.2010.1057</ext-link></mixed-citation></ref><ref id="B6"><mixed-citation xmlns:xlink="http://www.w3.org/1999/xlink" xlink:type="simple"><person-group><name name-style="western"><surname>Mannion</surname><given-names>PD</given-names></name><name name-style="western"><surname>Upchurch</surname><given-names>P</given-names></name><name name-style="western"><surname>Benson</surname><given-names>RBJ</given-names></name><name name-style="western"><surname>Goswami</surname><given-names>A</given-names></name></person-group> (<year>2014</year>) <article-title>The latitudinal biodiversity gradient through deep time.</article-title><source>Trends in Ecology &amp; Evolution</source><volume>29</volume>(<issue>1</issue>): <fpage>42</fpage>–<lpage>50</lpage>. <ext-link xlink:href="10.1016/j.tree.2013.09.012" ext-link-type="doi" xlink:type="simple">https://doi.org/10.1016/j.tree.2013.09.012</ext-link></mixed-citation></ref></ref-list></tp:taxon-treatment>
