# Supplementary material for: ﻿Going deeper and further: a range and depth extension for the deep-sea feather star Paratelecrinuscubensis (Carpenter, 1881) (Comatulida, Atelecrinidae), first record from the Western Pacific
Source: Zookeys. 2023 Nov 15;1184:103–13. doi: 10.3897/zookeys.1184.110577 (PMC10836655; doi:10.3897/zookeys.1184.110577)
Supplement: Supplementary material 1 — Sequence information needed to construct phylogenetic trees [file zookeys-1184-103_article-110577__-s001.xlsx]

## Sheet: Tabelle1
Family	Species	Source	COI	16S
Atelecrinidae	Paratelecrinus cubensis	GB	OR345518	OR350562
Atelecrinidae	Paratelecrinus wyvilli	GB	KC626573	KC626665
Atelecrinidae	Adelatelecrinus vallatus	GB	KC626504	KC626598
Bathycrinidae	Bathycrinus sp. GWR-2010	GB	GU327843	GU327880
Bathycrinidae	Monachocrinus sp. BATHY91	GB	KC626568	KC626660
Phrynocrinidae	Phrynocrinus nudus	GB	KC626576	KC626668
Antedonidae	Antedon petasus	GB	MG935181	KC626611
Antedonidae	Hathrometra tenella	GB	KC626552	KC626644
Antedonidae	Florometra serratissima	GB	KU495885	KC626643
Antedonidae	Florometra mawsoni	GB	JN545348	KC626641
Antedonidae	Promachocrinus kerguelensis	GB	JN640563	GU327886
Antedonidae	Anthometra adriani voucher AA118	GB	JN545283	JQ340211
Antedonidae	Dorometra briseis voucher ME66	GB	KC626539	KC626631
Antedonidae	Comatonia cristata voucher CM3	GB	KC626532	KC626624
Antedonidae	Coccometra hagenii voucher COC03	GB	KC626531	KC626623
Antedonidae	Argyrometra mortenseni voucher AM21	GB	KC626523	KC626615
Pentametrocrinidae	Pentametrocrinus sp. GWR-2010	GB	GU327864	GU327902
Pentametrocrinidae	Thaumatocrinus renovatus	GB	KC626593	KC626685
Zenometridae	Sarametra triserialis	GB	KC626588	KC626680
Comatulidae	Clarkcomanthus luteofuscum	GB	KC626530	KJ875031
Comatulidae	Comatula pectinata	GB	KC626533	KJ875052
Comatulidae	Comatula rotalaria	GB	KR010348	KJ875053
Comatulidae	Comissia norfolkensis	GB	KC626534	KC626626
Comatulidae	Comaster audax	GB	KR010332	KJ875046
Comatulidae	Comaster multifidus	GB	KR010331	KJ875047
Comatulidae	Capillaster squarrosus	GB	KC626527	KC626619
Comatulidae	Capillaster multiradiatus	GB	KR010314	KJ875026
Colobometridae	Oligometra carpenteri	GB	KC626572	KC626664
Colobometridae	Cyllometra manca	GB	KC626535	KC626627
Colobometridae	Cenometra bella	GB	GU327851	GU327890
Himerometridae	Himerometra robustipinna	GB	MN690217	GU327898
Himerometridae	Homalometra denticulata	GB	KC626557	KC626649
Himerometridae	Heterometra crenulata	GB	KC626554	KC626646
Mariametridae	Dichrometra articulata	GB	GQ913319	GU327900
Mariametridae	Mariametra subcarinata	GB	KC626564	KC626656
Mariametridae	Dichrometra palmata	GB	KC626562	KC626654
Zygometridae	Zygometra microdiscus	GB	GU327868	GU327907
Zygometridae	Zygometra andromeda	GB	KC626597	KC626689
Aporometridae	Aporometra wilsoni	GB	AY669364	GU327887
Aporometridae	Aporometra sp. LH153	GB	KC626522	KC626614
Notocrinidae	Notocrinus virilis	GB	JN545453	GU327901
Asterometridae	Pterometra trichopoda	GB	KC626581	KC626673
Asterometridae	Asterometra cf. cristata ACRI45	GB	KC626524	KC626616
Calometridae	Neometra sappho	GB	KC626571	KC626663
Calometridae	Calometra discoidea	GB	KC626526	KC626618
Charitometridae	Crinometra brevipinna	GB	GU327850	GU327889
Charitometridae	Strotometra ornatissimus	GB	KC626590	KC626682
Charitometridae	Chondrometra rugosa	GB	KC626529	KC626621
Charitometridae	Charitometra basicurva	GB	KC626528	KC626620
Ptilometridae	Ptilometra macronema	GB	GU327866	GU327903
Thalassometridae	Thalassometra cf. margaritifera THA38	GB	KC626592	KC626684
Thalassometridae	Stenometra cristata	GB	KC626589	KC626681
Thalassometridae	Koehlermetra porrecta	GB	KC626561	KC626653
Tropiometridae	Tropiometra afra	GB	GU327867	GU327906
Tropiometridae	Tropiometra cf. carinata	GB	KC626596	KC626688
Holopodidae	Holopus rangii	GB	GU327836	GU327869
Holopodidae	Holopus alidis	GB	KC626556	KC626648
